# Supplementary material for: Origins of Ultrasensitivity and Complex Signaling Dynamics of Cellular Hydrogen Peroxide and Peroxiredoxin
Source: Antioxidants (Basel). 2025 Feb 18;14(2):235. doi: 10.3390/antiox14020235 (PMC11852172; doi:10.3390/antiox14020235)
Supplement: Supplementary file 1 [file antioxidants-14-00235-s001.zip]

Archive with 1 entries (1 files):
- antioxidants-3425267-supplementary.pdf
